# Supplementary material for: Comparison of the effectiveness of two adjustable negative pressure ureteral access sheaths combined with flex ureteroscopy for ≤ 2 cm renal stones
Source: Sci Rep. 2024 Feb 27;14:4745. doi: 10.1038/s41598-024-55333-w (PMC10899199; doi:10.1038/s41598-024-55333-w)
Supplement: Supplementary file 1 — Supplementary Table S1. [file 41598_2024_55333_MOESM1_ESM.xlsx]

## Sheet: Sheet1
ID	Group	Gender	Year	BMI	Urine culture	Comorbidities	Operation time	Stone diameter（mm）	Hydronephrosis	stone site	Stone location	Stone CT density (HU)	Stone free(first day)	Stone free (third month)	Fever	Sepsis	Urinary leakage
1	0	0	21	24.8016	0	0	45	8	0	0	0	0	1	1	0	0	0
2	0	0	30	21.3839	0	0	55	15	1	0	1	1	1	1	0	0	0
3	0	0	31	25.9516	0	0	100	15	1	0	1	1	0	1	0	0	0
4	0	1	37	19.313	0	0	52	13	3	0	1	0	0	1	0	0	0
5	0	1	30	28.4444	0	0	60	11	2	1	1	0	1	1	0	0	0
6	0	1	33	22.4273	0	0	40	11	2	0	1	0	1	1	0	0	0
7	0	0	43	19.1327	0	1	100	12	1	0	0	0	0	0	0	0	0
8	0	1	44	23.8281	0	0	90	11	0	1	1	1	1	1	0	0	0
9	0	0	46	21.7993	0	0	60	14	0	1	1	1	1	1	0	0	0
10	0	1	47	28.764	0	0	50	12	0	0	1	0	1	1	0	0	0
11	0	1	38	21.8522	0	0	48	12	2	0	1	0	1	1	0	0	0
12	0	0	48	23.1405	0	0	40	15	3	0	1	0	1	1	0	0	0
13	0	1	49	22.5215	0	0	55	10	1	0	0	0	0	0	1	0	0
14	0	1	51	22.2063	0	0	25	14	0	1	1	0	1	1	0	0	0
15	0	0	35	21.3039	0	0	50	11	1	0	1	0	1	1	0	0	0
16	0	1	52	25.2363	1	0	120	15	0	1	1	1	1	1	0	0	0
17	0	0	52	24.2215	0	0	55	19	0	1	1	0	1	1	0	0	0
18	0	1	53	22.213	0	0	50	16	1	0	0	0	0	0	0	0	0
19	0	0	53	22.5306	0	0	40	16	1	1	1	0	1	1	0	0	0
20	0	0	53	23.8751	0	0	50	10	1	1	1	0	1	1	0	0	0
21	0	0	54	31.2213	0	1	70	10	0	0	1	1	1	1	0	0	0
22	0	0	55	21.4533	0	1	30	13	2	0	1	0	1	1	0	0	0
23	0	0	55	20.2449	0	0	50	9	0	1	1	0	1	1	0	0	1
24	0	0	56	23.8751	0	0	55	15	1	1	0	1	1	1	0	0	0
25	0	1	56	27.3438	0	0	55	13	1	0	1	1	1	1	0	0	0
26	0	1	56	28.1969	0	0	50	12	2	0	1	1	1	1	0	0	0
27	0	1	56	30.3302	0	0	25	15	1	1	1	0	0	1	0	0	0
28	0	1	58	24.4646	0	0	30	10	0	1	0	0	0	1	0	0	0
29	0	0	58	22.8571	0	0	90	12	0	0	0	0	1	1	0	0	0
30	0	0	60	24.2424	0	0	50	16	0	1	1	0	1	1	0	0	0
31	0	0	63	23.3067	0	1	50	12	1	1	0	1	1	1	0	0	0
32	0	0	64	20.0288	0	1	70	14	2	0	0	1	0	0	0	0	0
33	0	0	66	23.8751	0	1	39	14	2	1	1	1	1	1	0	0	0
34	0	1	68	23.3726	0	0	100	17	0	1	1	1	0	1	0	1	0
35	0	0	68	25.6055	0	0	48	11	2	0	1	0	1	1	0	0	0
36	0	0	69	22.0386	0	0	60	15	1	1	0	1	0	1	0	0	0
37	0	0	72	19.8177	0	0	51	13	3	0	1	0	1	1	0	0	0
38	0	1	77	22.8889	0	0	45	11	0	1	0	1	1	1	0	0	0
39	0	0	79	17.7778	1	0	55	13	0	0	1	0	1	1	0	0	0
40	0	1	84	20	0	0	65	10	1	0	1	0	1	1	0	0	0
41	1	0	30	24.3141	0	0	55	20	1	0	1	1	1	1	0	0	0
42	1	1	31	29.7268	1	0	55	11	1	1	1	0	0	0	0	0	0
43	1	0	32	27.3356	0	1	45	14	1	0	1	0	1	1	0	0	0
44	1	1	33	24.8358	1	0	65	13	0	0	1	1	1	1	0	0	0
45	1	0	34	25.7117	0	0	80	14	1	1	1	1	1	1	0	0	0
46	1	0	35	20.9366	0	0	45	15	1	1	1	1	1	1	0	0	0
47	1	1	38	20.83	1	0	90	15	3	1	1	1	1	1	0	0	0
48	1	0	40	24.3911	1	0	30	13	0	1	0	1	1	1	0	0	0
49	1	0	41	24.6094	0	0	50	10	0	1	1	0	1	1	0	0	0
50	1	0	41	24.7676	0	0	55	13	1	0	1	1	1	1	0	0	0
51	1	1	41	27.0389	1	0	55	13	0	1	0	0	1	1	0	0	0
52	1	1	44	27.4077	1	0	40	10	0	0	1	0	1	1	0	0	0
53	1	0	45	24.7252	0	0	40	17	0	1	0	1	1	1	0	0	0
54	1	0	48	26.2188	0	0	50	17	0	0	1	1	1	1	0	0	0
55	1	0	49	24.4975	0	1	40	15	3	1	0	0	1	1	0	0	0
56	1	0	51	24.4444	0	0	40	16	1	0	1	0	1	1	0	0	0
57	1	0	51	28.578	0	1	100	20	1	1	1	1	1	1	0	0	0
58	1	0	52	18.776	0	0	65	18	1	1	1	1	1	1	0	1	0
59	1	1	52	23.4375	0	0	45	16	0	1	0	1	1	1	0	0	0
60	1	0	52	24.7676	0	0	50	10	3	0	1	1	1	1	0	0	0
61	1	1	53	22.8928	1	1	40	12	1	0	1	1	1	1	0	0	0
62	1	1	53	25.5102	0	0	35	18	2	0	1	0	1	1	0	0	0
63	1	0	53	29.4118	0	0	65	10	0	1	0	0	1	1	0	0	0
64	1	1	53	29.6875	1	0	70	16	1	1	1	0	1	1	0	0	0
65	1	0	54	18.0697	0	0	45	12	1	1	1	1	0	1	0	0	0
66	1	0	54	24.5779	0	0	50	10	1	1	1	1	1	1	0	0	0
67	1	0	54	26.5625	0	0	48	18	1	0	0	0	1	0	0	0	0
68	1	0	54	26.6728	0	0	60	18	0	1	1	0	1	1	0	0	0
69	1	0	55	23.6244	0	0	40	10	0	1	1	1	1	1	0	0	0
70	1	1	55	24.4444	0	0	40	10	0	1	1	1	1	1	0	0	0
71	1	0	55	28.0404	0	0	55	10	3	1	0	0	1	1	0	0	0
72	1	0	57	23.0469	0	0	45	8	1	0	0	0	1	1	0	0	0
73	1	0	58	18.7783	0	1	105	18	2	1	1	1	1	1	0	0	0
74	1	1	58	23.4952	0	0	50	11	0	0	0	1	0	1	0	0	0
75	1	0	58	24.7405	0	0	30	15	3	1	0	0	1	1	0	0	0
76	1	1	59	24.0346	0	0	55	15	3	1	1	0	1	1	0	0	0
77	1	0	59	25.0995	0	1	30	12	0	1	1	0	1	1	0	0	0
78	1	0	59	25.8166	0	0	50	15	0	0	1	0	1	1	0	0	0
79	1	1	59	28.125	0	0	65	14	0	1	0	1	0	1	0	0	0
80	1	0	60	24.977	0	0	80	17	1	0	1	1	1	1	0	0	0
81	1	0	61	20.7666	0	0	120	16	0	1	1	0	1	0	0	0	0
82	1	1	61	21.2306	0	0	40	8	1	1	1	0	1	1	0	0	0
83	1	1	61	23.4952	0	0	60	19	3	1	1	1	1	1	0	0	0
84	1	0	62	22.0386	0	0	55	14	2	0	1	0	1	1	0	0	0
85	1	1	63	23.4952	0	0	50	15	0	1	1	0	1	1	0	0	0
86	1	1	63	23.5556	0	0	68	11	3	0	1	0	1	1	0	0	0
87	1	0	63	24.7934	0	0	60	12	0	1	1	1	1	1	0	0	0
88	1	1	63	28.9062	1	0	112	11	0	1	0	0	1	1	0	1	0
89	1	1	64	25.1039	0	0	75	15	0	0	0	0	1	1	0	0	0
90	1	0	65	21.2245	0	0	55	19	2	0	1	1	0	1	0	0	0
91	1	0	65	25.3902	0	0	60	16	0	1	0	0	1	1	0	0	0
92	1	0	66	16.609	0	0	40	19	0	1	1	1	1	1	0	0	0
93	1	1	68	21.0938	0	1	55	14	0	1	1	0	1	1	0	0	0
94	1	0	70	24.7409	1	0	20	13	1	0	0	0	1	1	0	0	0
95	1	0	70	27.4756	0	1	55	16	0	0	1	1	1	1	0	0	0
96	1	0	72	22.1367	0	0	60	14	1	0	1	1	1	1	0	0	0
97	1	1	72	23.2434	0	1	40	12	3	1	0	0	1	1	0	0	0
98	1	1	75	19.3962	0	0	40	10	2	0	1	1	1	1	0	0	0
99	1	0	78	23.5294	0	0	55	10	1	0	1	0	1	1	0	0	0
Supplementary Table S.1			Details of patients in the two groups before operation
